# Supplementary material for: Lupus autoantibodies act as positive allosteric modulators at GluN2A-containing NMDA receptors and impair spatial memory
Source: Nat Commun. 2020 Mar 16;11:1403. doi: 10.1038/s41467-020-15224-w (PMC7075964; doi:10.1038/s41467-020-15224-w)
Supplement: Supplementary file 3 — Source Data [file 41467_2020_15224_MOESM3_ESM.xlsx]

## Sheet: Figure 1
Nature Communications Source Data File
Manuscript	Lupus autoantibodies act as positive allosteric modulators at GluN2A-containing NMDA receptors and impair spatial memory
Authors	Chan et al
Submitted	2020
Corresponding Authors	Betty Diamond	Bdiamond@northwell.edu
	Lonnie Wollmuth	lonnie.wollmuth@stonybrook.edu
Figure 1C and 1D													Bar Graph Parameters
	Construct		Ab	Relaitve Current Amplitude (%)										mean	n	SEM
	hN1/hN2A	1 ug/mL	B1	95.8965	91.6962	90.3003	95.4229	103.223	107.388					97.3213	6	2.72486
			G11	146.667	109.199	135.278	134.32	133.93	159.883					136.546	6	6.85153
	hN1/hN2A	10 ug/mL	B1	82.0275	94.9084	106.218	117.244	99.4633	100.052					99.9856	6	4.7793
			G11	113.205	129.939	167.836	116.899	176.082	148.035					141.999	6	10.7551
	hN1/hN2A	100 ug/mL	B1	94.6508	89.6159	79.7213	102.014	91.2917						91.4587	5	3.62482
			G11	146.317	201.108	153.692	156.873	113.903						154.379	5	13.9528
	hN1/hN2B	1 ug/mL	B1	XX	not tested
			G11
	hN1/hN2B	10 ug/mL	B1	92.9272	94.4839	106.935	104.4	109.745						101.698	5	3.37967
			G11	100.706	82.6352	126.973	88.6752	101.526						100.103	5	7.61619
	hN1/hN2B	100 ug/mL	B1	92.651	94.2228	96.3002	99.2474	101.623	98.9379					97.1638	6	1.38006
			G11	125.71	99.4257	143.263		125.796	131.943					125.228	5	7.19957

## Sheet: Figure 2
Figure 2C															Bar Graph Parameters
		Construct		Ab	Eq Po (%)											mean	n	SEM
		hN1/hN2A	10 ug/mL	B1	0.25	0.52	0.39	0.697	0.198	0.37						0.404167	6	0.0745674
				G11	0.4701	0.56	0.65	0.792	0.57	0.787	0.556					0.626443	7	0.0464831
		hN1/hN2A	100 ug/mL	B1	0.1877	0.14	0.5279	0.3449	0.74	0.2738	0.52	0.44				0.396787	8	0.0706487
				G11	0.478	0.514	0.68	0.5566	0.6409	0.6031	0.7516	0.626				0.606275	8	0.0315067
		hN1/hN2B	10 ug/mL	B1	0.04	0.27	0.29	0.167	0.096	0.2						0.177167	6	0.0397395
				G11	0.1712	0.17	0.21	0.17	0.29	0.143						0.192367	6	0.0213922
		hN1/hN2B	100 ug/mL	B1	0.4061	0.17	0.067	0.04	0.1519	0.0613						0.149383	6	0.0556313
				G11	0.2518	0.1957	0.1794	0.1381	0.1335	0.4359	0.43	0.1531	0.2054	0.145		0.22679	10	0.0362101
Figure 2D
		Construct		Ab	MOT (ms)											mean	n	SEM
		hN1/hN2A	10 ug/mL	B1	2.77	5.22	4.34	5.97	2.12	2.5						3.82	6	0.64776
				G11	3.56	9.11	7.43	7.36	3.91	7.24	3.21					5.97429	7	0.889159
		hN1/hN2A	100 ug/mL	B1	2.63	2.865	6.92	6.73	7.57	4.62	3.76	4.316				4.92638	8	0.675672
				G11	5.01	3.83	6.12	5.33	7.2214	6.5968	7.1947	4.4133				5.71452	8	0.449071
		hN1/hN2B	10 ug/mL	B1	3.65	6.15	5.98	3.56	1.74	2.87						3.99167	6	0.712813
				G11	4.52	2.42	3.1	3.1	3.33	4.5						3.495	6	0.344265
		hN1/hN2B	100 ug/mL	B1	7.0892	3.937	6.46	3.17	6.4054	1.9124						4.829	6	0.862326
				G11	7.488	8.202	4.78	4.3	4.4382	7.51	5.73	5.654	7.968	4.451		6.05212	10	0.501094
	for more details, see Supplemental Table 2				under 'Supplemental Materials'

## Sheet: Figure 3
Figure 3A		Triheteromeric NMDARs												Bar Graph Parameters
		Construct		Ab	Relative Current Amplitude (%)										mean	n	SEM
		N2A-N2A	10 ug/mL	B1	102.499	90.1524	98.8085	87.382	97.8633	102.161					96.4777	6	2.57323
				G11	112.367	142.028	136.71	109.914	113.08	126.9					123.5	6	5.61677
		N2A-N2B	10 ug/mL	B1	95.4775	92.5985	95.6612	84.3299	104.524	93.6613	79.3639	89.9342			91.9438	8	2.69991
				G11	117.945	179.756	117.438	107.083	84.2906	120.144	106.672	230.732			133.008	8	16.9607
		N2B-N2B	10 ug/mL	B1	129.265	101.12	98.6531	105.475	109.013	86.4328					104.993	6	5.78857
				G11	87.7412	109.251	104.201	96.2286	81.4525	97.9059					96.1301	6	4.18834
Figure 3C		ICC HEK293 Cells
		Construct		Ab	Mean Fluorescence Intensity (AU)										mean	n	SEM
		no DNA	10 ug/mL	(all G11)	9.5522	10.7186	17.8044	19.1198	28.2188						17.0828	5	3.36076
		hN2A			41.2688	109.924	99.8958	127.921	96.1084						95.0237	5	14.5237
		hN2A(D285K)			12.2692	18.0152	20.1314	39.2214	30.4056						24.0086	5	4.80166
Figure 3D		WC Human D285K mutation
		Construct		Ab	Relative Current Amplitude (%)										mean	n	SEM
		hN2A	10 ug/mL	B1	102.87	114.482	86.1938	87.3568	101.337						98.448	5	5.28288
				G11	114.241	104.786	116.357	119.517	101.263						111.233	5	3.49916
Figure 3E		Triheteromeric D285K NMDARs
		Construct		Ab	Relative Current Amplitude (%)										mean	n	SEM
		N2A-N2A	10 ug/mL	B1	111.826	111.568	104.942	112.052	92.8932						106.656	5	3.69007
				G11	110.51	144.657	178.239	142.536	150.861	125.937					142.123	6	9.39624
		N2A-N2A(D285K)	10 ug/mL	B1	98.0236	101.078	101.431	90.114	101.107						98.3506	5	2.15024
				G11	110.977	144.294	197.001	158.227	151.96	127.93	159.825				150.03	7	10.2581
		N2A(D285K)-N2A(D285K)	10 ug/mL	B1	88.418	101.289	92.9776	93.2498	99.5555						95.0979	5	2.35295
				G11	80.5535	94.0668	113.11	105.699	116.64	97.5024	109.721				102.47	7	4.7625
Figure 3G		Primary Neurons Cell Death Assay
		Drug Condition		Ab	Activated Casp-3 Cells (%)													mean	n	SEM
		DMSO (Vehicle)	10 ug/mL	B1	12	19.5122	23.75	21.9512	16	7.14286	6.32911	22	9.52381	9.09091	22.5352			15.4396	11	2.04655
		DMSO (Vehicle)		G11	47.3214	38.9222	73.3051	76.3158	35.4167	40.3509	39.3617	56.5789	50.9804	54.3689	51.1111			51.2757	11	4.08006
		TCN-201		G11	34.0426	21.1009	31.982	21.7687	11.4286	16.6667	24.4444							23.062	7	3.02295
		MPX-004		G11	22.2222	15.894	11.7647	11.7647	30.7692	19.4444	8.9172							17.2538	7	2.8609
		Ifenprodil		G11	44.5652	35.461	45.4545	40.7895	25.7143	32.8358	25.9259	31.1828	36.0902					35.3355	9	2.42245
		D-APV		G11	11.3636	18.0952	10.6557	21.6667	8.88889	8.98876								13.2765	6	2.17392

## Sheet: Figure 4
Figure 4C		#Pyramidal Neuron in CA1
		Genotype	Antibody	#CA1 pyramidal neuron per field																									mean	n	SEM
		GluN2B cKO	DNRAb+	21	29	28	24	25	35	26	46	22	28	25	40	34	41	24	21	30	29	23	25	27	25	25	28		28.375	24	1.32262
			DNRAb-	37	39	35	38	32	40	33	49	37	38	44	35	51	38	27	31	46	46	31	38	39	32	35	40		37.9583	24	1.21058
		GluN2A KO	DNRAb+	42	35	43	49	44	40	34	53	43	37	32	40	41	36	39	40	35	41	28	31	33	38	38	27		38.2917	24	1.23869
			DNRAb-	30	40	37	31	49	45	43	32	34	28	36	34	50	37	45	47	51	30	34	37	34	42	48	52		39.4167	24	1.52861
Figure 4D/4E		Sholl Analysis of CA1 dendrites
		GluN2B cKO	DNRAb-		DNRAb+			GluN2A KO	DNRAb-		DNRAb+
		Sholl diameter (um)	mean process length (um)	SEM	mean process length (um)	SEM		Sholl diameter (um)	mean process length (um)	SEM	mean process length (um)	SEM
		10	1.4	0.1	1.3	0.2		10	2.1	0.8	1.4	0.2
		20	13.7	1.3	14	0.7		20	12.4	1	12.2	1.6
		30	24.4	2.9	20.2	1		30	20.4	2.3	16.2	2.4
		40	38.7	4	22.4	2.2		40	25.6	1.4	23.6	3.4
		50	50.3	6.1	33.9	5.1		50	37.7	5.4	24.7	3.5
		60	55.7	5.3	43.3	5.3		60	44	7.2	27.2	3.6
		70	66	2	41.8	3.8		70	46.8	5.7	36.1	7.1
		80	64.1	0.8	38.2	4.2		80	46.5	3.8	36.4	5.1
		90	60.7	1.4	38.2	2.9		90	47.4	5.2	36.2	4.1
		100	55.7	2.5	40.4	4.1		100	45.1	4.7	38.4	5.2
		110	52.4	4.1	39.7	3.5		110	43.6	4.1	38.2	5
		120	45.6	5	38.9	2.4		120	42.6	4.5	33.1	5.2
		130	41.2	3.8	38.6	1.7		130	37.3	2.7	31.1	3.8
		140	40.9	2.1	36.4	1.9		140	32.8	3	29.5	3.7
		150	43.3	3.4	31.3	2.5		150	27.6	2.8	29.4	5.1
		160	36.6	2.9	25.1	1.6		160	28.8	2.6	28.4	5.6
		170	34.1	2.8	24.7	1.4		170	29.9	3.3	27.3	4.4
		180	33.3	2	27.9	0.6		180	27.6	3.1	26.8	4.6
		190	31.9	3.7	26	0.9		190	27.5	3.2	25.5	3.9
		200	23.6	3.4	23.5	0.6		200	30.5	5	25.3	2.4
Figure 4F/4G		CD68 Score of Microglia
		Genotype	Antibody	CD68+ Score (AU)
		GluN2B cKO	DNRAb+	0	0	0	0	0	0	0	0	0	1	1	1	1	1	1	1	1	1	1	1	1	1	1	1	1	1	1	1	1	1	1	1	1	1	1	1	1	1	1	1	1	1	1	1	1	1
			DNRAb-	0	0	0	0	0	0	0	0	0	0	0	0	0	0	0	0	0	0	0	0	0	0	0	0	0	0	1	1	1	1	1	1	1	1	1	1	1	1	1	1	1	1
		GluN2A KO	DNRAb+	0	0	0	0	0	0	0	0	0	0	0	0	0	0	0	0	0	0	0	0	0	0	0	0	1	1	1	1	1	1	1	1	1	1	1	1	1	1	1	1	1	1	1	1	1	1
			DNRAb-	0	0	0	0	0	0	0	0	0	0	0	0	0	0	0	0	0	0	0	0	0	0	0	0	0	0	0	0	0	0	0	0	0	0	0	1	1	1	1	1	1	1	1	1	1	1
		Legend		"0"	No or scarce expression
		adapted from Schafer et al., 2012, Neuron		"1"	Punctate expression
				"2"	Aggregate or punctate expression all over cell
Figure 4H/4I		Microglia Total Process Length
		GluN2B cKO	DNRAb-		DNRAb+			GluN2A KO	DNRAb-		DNRAb+
		Sholl diameter (um)	mean process length (um)	SEM	mean process length (um)	SEM		Sholl diameter (um)	mean process length (um)	SEM	mean process length (um)	SEM
		3	0.45289	0.10629	0.50558	0.10819		3	0.62394	0.15861	0.4023	0.07134
		8	32.1095	1.52604	32.7593	1.99479		8	36.4527	2.31252	23.1809	1.15845
		13	60.6108	2.29561	55.3744	2.79371		13	63.8761	3.06048	35.659	1.85863
		18	55.2087	3.0832	50.5105	3.44627		18	63.4654	4.06045	29.9984	1.79766
		23	43.2082	3.38439	36.5291	3.18812		23	50.427	3.60643	20.48	1.42001
		28	26.7619	2.64655	23.5067	2.1876		28	29.8015	3.23453	12.8728	1.17199
		33	16.585	2.05064	16.0045	1.89098		33	21.5617	2.8418	8.08355	0.59084
		38	9.39792	1.51241	10.6384	1.5133		38	16.3367	1.98034	6.84158	0.6015
		43	9.68083	1.60668	7.5375	0.6283		43	10.6133	1.55264	6.257	0.66269
		48	8.40429	1.27661	3.9875	0.37081		48	10.5357	0.8986	4.52	0
		53	9.01	0.55905				53	8.346	0.67953
								58	2.54	0.43486
[truncated: 41 more columns]

## Sheet: Figure 5
Figure 5B		OPM Task Behavior
		Genotype	Antibody	OPM Discrimination Ratio																					mean	n	SEM
		GluN2B cKO	DNRAb(-)	-0.06	0.78	0.37	0.45	0	0.3	0.39	0.69	-0.28	0.52												0.316	10	0.11
			DNRAb(+)	1	-0.81	0.09	-0.14	0.13	-1	-0.39	-0.48	0.39	-0.45	-1	0.94	-0.34	0.16	-0.86	0.24	-0.17	0.19	0.03	0.06		-0.1205	20	0.13
		GluN2A KO	DNRAb(-)	0.07	0	0.32	0.26	0.39	0.07	0.91	0.25	0.39	0.07	0.21	-0.39	-0.33									0.170769	13	0.09
			DNRAb(+)	-0.25	-0.04	0.42	0.31	-0.16	0.24	-0.17	0.19	0.03	0.6	0.06											0.111818	11	0.08
Figure 5C		Place Field Expansion - N2B cKO
		Genotype	Antibody	Field Size (x10² cm²)
		GluN2B cKO	DNRAb(-)	268	220	164	220	252	264	232	160	288	252	260	220	92	296	220	148	140	264	184	296	320	336	288	260	268	288
			DNRAb(+)	544	376	412	400	372	316	448	416	228	340	328	352	436	272	300	460	244	340	248	216	348	272	296	276	412	456	384	436	328	264	344	412	292	612	572	528	252	464	296	760	172	516	720	324	252	288
Figure 5D		Place Field Expansion - N2A KO
		Genotype	Antibody	Field Size (x10² cm²)
		GluN2A KO	DNRAb(-)	224	248	204	280	252	312	232	184	196	156	216	260	136	84	200	364	164	284	80	84	84	176	164	220	260	308	340	292	268	248	264	292	284	312	412	204	388	236	228	332	280	396	336
			DNRAb(+)	380	176	360	356	344	276	280	180	288	264	176	208	176	236	152	300	256	384	512	132	168	188	112	192	76	376	352	372	236	244	232	320	200	300	292	300	408	220	400	440	308	440	244	212	180	200
[truncated: 10 more columns]
